# Supplementary material for: Residues from Homologous Transmembrane Helices 4 and 10 Are Critical for P-Glycoprotein (ABCB1)-Mediated Drug Transport
Source: Cancers (Basel). 2023 Jul 1;15(13):3459. doi: 10.3390/cancers15133459 (PMC10340712; doi:10.3390/cancers15133459)
Supplement: Supplementary file 1 [file cancers-15-03459-s001.zip]

Archive with 1 entries (1 files):
- cancers-2420293-supplementary.pdf
